# Supplementary material for: Evaluation of detection probabilities at the water-filtering and initial PCR steps in environmental DNA metabarcoding using a multispecies site occupancy model
Source: Sci Rep. 2019 Mar 5;9:3581. doi: 10.1038/s41598-019-40233-1 (PMC6401178; doi:10.1038/s41598-019-40233-1)
Supplement: Supplementary file 2 — Supplemental Materials [file 41598_2019_40233_MOESM2_ESM.txt]

- "data.Rdata" is an R binary file containing data and constants that were used in the analysis. It has following R objects:

    ---------------------------------------------------------------------------------------------
    * N_filter
        Number of filter replicates (= 8)
    * N_temp
        Number of temperature levels (= 14)
    * N_repl
        Number of PCR replicates per filter (excluding non-template PCR blank) (= 5)
    * N_species
        Number of species analyzed (= 62)
    * d_reads
        Sequence read data array
    * d_detection
        Species detection data array

        ** Dimensions of d_reads and d_detection are as follows:
            1. Filter
            2. Temperature
            3. PCR replicates
            4. Species (order coincides with Table S1).
            (see also dimnames(d_reads)/dimnames(d_detection))

    * species_list
        List of species name (order coincides with Table S1)
    * is_bonyfish
        Indicators representing if the species are bony fish or not (order coincides with Table S1)
    ---------------------------------------------------------------------------------------------

- "model.jags" is a JAGS model code which implements the multispecies site occupancy model described in the main text.

- "script.R" is an R script for model fitting and calculation of E (see Appendix S2). Both "data.Rdata" and "model.jags" are used in this R program.
